# Supplementary material for: Change in Magnetic Anisotropy at the Surface and in the Bulk of FINEMET Induced by Swift Heavy Ion Irradiation
Source: Nanomaterials (Basel). 2022 Jun 8;12(12):1962. doi: 10.3390/nano12121962 (PMC9228724; doi:10.3390/nano12121962)
Supplement: Supplementary file 1 [file nanomaterials-12-01962-s001.zip]

Archive with 1 entries (1 files):
- nanomaterials-1758076-supplementary.pdf
